# Supplementary material for: FOXC1‐ATP7A Axis Activates PI3K/AKT Signaling to Suppress Cuproptosis and Drive Fibroblast Pathogenesis in Rheumatoid Arthritis
Source: FASEB J. 2026 Apr 15;40(8):e71809. doi: 10.1096/fj.202600492R (PMC13082308; doi:10.1096/fj.202600492R)
Supplement: Supplementary file 2 — Table S1: The Raw Data of correlation and p‐values of all genes in the blue module with PIK3CA. [file FSB2-40-e71809-s002.xlsx]

## Sheet: Sheet1
probes	moduleColor	GS.PIK3CA	p.GS.PIK3CA
SEC24B	blue	0.949645501818542	1.44381663999572e-84
WAC	blue	0.935720757733078	4.02941699798782e-76
USP34	blue	0.931880854663738	4.00462188206044e-74
RAB3GAP2	blue	0.930213632673258	2.71454263097116e-73
CGGBP1	blue	0.927937307621119	3.43395385805502e-72
ATF2	blue	0.927559856624875	5.18846480038852e-72
ARIH1	blue	0.927162140794763	7.99575266417012e-72
VPS54	blue	0.926253616808779	2.12783467884603e-71
RIF1	blue	0.925885634804726	3.15181670436219e-71
KIAA1429	blue	0.925150738286897	6.86577651086152e-71
ZC3H11A	blue	0.924706847709973	1.09460043530672e-70
CAPN7	blue	0.923861888252508	2.63895905694184e-70
RFC1	blue	0.922728267526666	8.45841345378701e-70
ZNF148	blue	0.92260281432338	9.61156396936207e-70
TROVE2	blue	0.922564113278803	9.99764959724749e-70
SMEK2	blue	0.921976901978509	1.81270367853709e-69
PDS5A	blue	0.921227045762392	3.84947718335891e-69
TAOK1	blue	0.921057116324869	4.56111194772177e-69
PMPCB	blue	0.920382813088189	8.9079357089092e-69
THUMPD1	blue	0.918995788127789	3.46541617351211e-68
ITCH	blue	0.917679405479243	1.23028365135332e-67
RAD21	blue	0.91746201434276	1.51352477750431e-67
FBXO11	blue	0.91697063379008	2.41254717502861e-67
BAG5	blue	0.916516093968799	3.70397498820832e-67
APPBP2	blue	0.916147698989731	5.23355105127914e-67
SHOC2	blue	0.915658453196263	8.26248175438466e-67
NIPBL	blue	0.915123914425543	1.35647566165644e-66
STAG1	blue	0.914184549420043	3.21626307127842e-66
WDR48	blue	0.912463753247061	1.52464600397983e-65
EPC2	blue	0.912396873066821	1.61865128347917e-65
ANKIB1	blue	0.91224896555388	1.84733001117644e-65
IREB2	blue	0.912201648440438	1.92700610072339e-65
TRAF6	blue	0.911548559785649	3.44306739388407e-65
CTDSPL2	blue	0.91119590888405	4.70156006967624e-65
ARPP19	blue	0.911054152238822	5.32683062749744e-65
CASP8AP2	blue	0.910570141615009	8.14589140122614e-65
ARMC1	blue	0.910487764845891	8.75447802620192e-65
CDC27	blue	0.910217235550442	1.10861616924393e-64
ATP11B	blue	0.91006977869583	1.26049721448063e-64
UBR5	blue	0.909998662542886	1.34091141301644e-64
IARS2	blue	0.909364793341688	2.32172626812242e-64
MKLN1	blue	0.90901059260919	3.14971476090567e-64
SMC3	blue	0.908967441414418	3.26867249423532e-64
PUM2	blue	0.908265071223226	5.96089205030556e-64
PHF3	blue	0.908030318859019	7.278749597972e-64
GDAP2	blue	0.907159108475192	1.52041543932639e-63
APC	blue	0.906951259405434	1.81057765410645e-63
THOC2	blue	0.906578195211516	2.47469346455118e-63
TM9SF3	blue	0.906361318223817	2.96585387160466e-63
NUP133	blue	0.9061983795369	3.39701016682691e-63
ZNF644	blue	0.905940990447795	4.20721217524771e-63
FBXO28	blue	0.905877562753675	4.43451169189367e-63
EPS15	blue	0.905324422861239	7.005568388937e-63
NR3C1	blue	0.905045115596605	8.81578726108837e-63
USP8	blue	0.9044950776185	1.38334404815546e-62
CRNKL1	blue	0.904151972185884	1.82972208923583e-62
SIKE1	blue	0.903772335000351	2.49022664112516e-62
FAM160B1	blue	0.903628637413096	2.79742886597056e-62
GPBP1	blue	0.903401198820378	3.36169387502229e-62
PRKD3	blue	0.902951644874836	4.82733444220815e-62
CD46	blue	0.902929529297504	4.91381086864573e-62
DIS3	blue	0.902290979792489	8.18966182881401e-62
STRN	blue	0.902128015864713	9.32477924643655e-62
LRRC58	blue	0.901690864832193	1.31938079232012e-61
FAM208A	blue	0.90143252989559	1.61850080038279e-61
RPS6KB1	blue	0.901282626657503	1.82177563364941e-61
TOP2B	blue	0.901217337707056	1.91799766105993e-61
CCP110	blue	0.901019685434067	2.24090741320093e-61
DPP8	blue	0.900729154441742	2.81511418822246e-61
MED13	blue	0.900675226767986	2.93664764128066e-61
FNTA	blue	0.900581810083705	3.15954086102402e-61
OPA1	blue	0.899959429243505	5.13453779969955e-61
FAM199X	blue	0.899834519754167	5.65791719901347e-61
NUDT21	blue	0.899785700157433	5.87648226000118e-61
USP33	blue	0.899459437903471	7.56673269366544e-61
PDS5B	blue	0.89925736923091	8.84541244990281e-61
PAFAH1B1	blue	0.899190208673213	9.31587865236225e-61
ZZZ3	blue	0.899163347250696	9.51088083047066e-61
YIPF6	blue	0.899052733633364	1.03572100260192e-60
SMAD4	blue	0.898777858422203	1.27954993072268e-60
DHX36	blue	0.898705436130599	1.35270785522723e-60
RHOT1	blue	0.898569275511853	1.50159490690132e-60
SBNO1	blue	0.897725882736971	2.85772623767144e-60
ELF2	blue	0.897576325778915	3.20127797696985e-60
MMGT1	blue	0.897536538533151	3.29933770820445e-60
ARFGEF1	blue	0.896997547624364	4.95914949335152e-60
MFN1	blue	0.896694172579386	6.23147989033898e-60
REST	blue	0.896660814785866	6.38966677121382e-60
SENP6	blue	0.896462781143221	7.41368418536493e-60
TNPO1	blue	0.896437534567497	7.55535143979439e-60
SMU1	blue	0.896396327404787	7.79233580566818e-60
CEP120	blue	0.895981729826283	1.0624441973857e-59
UBR1	blue	0.895936191707635	1.09915702347713e-59
GGNBP2	blue	0.895746606443652	1.26592754031861e-59
ZFR	blue	0.895682738166454	1.32754660174766e-59
TRAPPC11	blue	0.895643929005492	1.36642426701925e-59
POLK	blue	0.895408311192278	1.62774679433505e-59
TRPM7	blue	0.895222089069834	1.86864454897094e-59
TLK2	blue	0.895213435151768	1.88065621492068e-59
SECISBP2L	blue	0.894826674398039	2.5028011605406e-59
PIK3C3	blue	0.894708510373625	2.73055134475521e-59
ZNF451	blue	0.894533450091062	3.10601847727935e-59
PKN2	blue	0.894488624710007	3.21007752696774e-59
ZNF24	blue	0.894164737668176	4.07129274621473e-59
PIK3R4	blue	0.893729198196908	5.59762391565048e-59
STAM2	blue	0.893700138865621	5.7175217122006e-59
TOPORS	blue	0.893663065772994	5.87416704063738e-59
DMXL1	blue	0.893316462737156	7.55930265846937e-59
CUL4B	blue	0.893172547311448	8.39173539751435e-59
ZNF322	blue	0.893017346139525	9.39089683356081e-59
RAB11FIP2	blue	0.892695237919769	1.18539430157005e-58
SCAF11	blue	0.89231713639247	1.55665500016311e-58
LTN1	blue	0.891978293054819	1.98546163131236e-58
DCAF10	blue	0.89163151432902	2.54472806080575e-58
PAPOLA	blue	0.891253743801155	3.33148131266518e-58
RBL2	blue	0.891162596494814	3.55468520064792e-58
LEPROT	blue	0.890990871007801	4.01601074929762e-58
SLU7	blue	0.890921813684262	4.21774810515689e-58
TTC37	blue	0.890748699135063	4.76845208774662e-58
FBXL3	blue	0.890678384560135	5.01186706381279e-58
VAMP4	blue	0.890569660424223	5.41257251353382e-58
OXR1	blue	0.89054519335711	5.50701268298461e-58
RNF14	blue	0.890429377541358	5.97656796301244e-58
PTAR1	blue	0.890204104949033	7.00580494033933e-58
TRAPPC8	blue	0.890046288394778	7.82908957191377e-58
TBL1XR1	blue	0.889799384505293	9.31227569460648e-58
TPR	blue	0.889686364122075	1.00805668276285e-57
URI1	blue	0.889637286735712	1.04333456850615e-57
GABPA	blue	0.889140546577891	1.47648667327341e-57
CREB1	blue	0.888998061389254	1.63062503257705e-57
WDR36	blue	0.888881030090563	1.76901193176248e-57
CHM	blue	0.888792333450498	1.88155062512153e-57
KLHDC10	blue	0.888431309231105	2.41716348878064e-57
RPE	blue	0.888294164050017	2.65787662370368e-57
LOC100506710	blue	0.888039009336621	3.17027257795376e-57
YTHDF3	blue	0.887667551425559	4.09472605931808e-57
NUP155	blue	0.887585690745267	4.33173920886962e-57
KIAA1109	blue	0.887316221492618	5.21160965989942e-57
COG5	blue	0.887138066182123	5.8878266164841e-57
AGGF1	blue	0.887088302177222	6.09170459349054e-57
CAND1	blue	0.887022165736216	6.37346810822746e-57
ZC3H14	blue	0.886864845620627	7.09639089834286e-57
PPP6R3	blue	0.886836067272383	7.23712061224719e-57
FBXW11	blue	0.886636147383167	8.29367612745969e-57
SNX13	blue	0.886611644562026	8.43320900134035e-57
CCNT1	blue	0.886564967756215	8.70544877510447e-57
FBXL5	blue	0.886419657205303	9.60966462632745e-57
NUP107	blue	0.885783933950287	1.47836477384592e-56
ABCD3	blue	0.885732834354445	1.53027814487807e-56
API5	blue	0.885639224273416	1.63008400206045e-56
ERCC6L2	blue	0.885455860203268	1.84454616796709e-56
PDCD6IP	blue	0.88496849145202	2.55930214818068e-56
STAG2	blue	0.884941602378245	2.60585384408734e-56
PIKFYVE	blue	0.884678110750786	3.10856493771541e-56
LSM14A	blue	0.884677400354588	3.11004188859405e-56
GAPVD1	blue	0.884402516559818	3.73670688311557e-56
SUV420H1	blue	0.884119838568948	4.51088306258373e-56
VMA21	blue	0.8840955113904	4.58446787516522e-56
CPNE3	blue	0.883671673730813	6.07393794411881e-56
PBRM1	blue	0.883568743596677	6.50235547394371e-56
SETD2	blue	0.883522832109686	6.70293167699126e-56
BCLAF1	blue	0.883395757175559	7.29045712293292e-56
FEM1B	blue	0.883236097357946	8.10105198945863e-56
ZBTB41	blue	0.883084508351629	8.95265219710585e-56
AQR	blue	0.882991475842143	9.51839044821543e-56
RC3H1	blue	0.882545246430925	1.27612512157173e-55
FBXO30	blue	0.882374543043598	1.42713853116033e-55
PIK3C2A	blue	0.882372576036064	1.42897751656444e-55
BNIP2	blue	0.882228566894192	1.57015765371597e-55
QSER1	blue	0.882168001390859	1.63356340006608e-55
ARID2	blue	0.882025102816711	1.79334239526547e-55
JMJD1C	blue	0.881627579207886	2.32342542071234e-55
LNPEP	blue	0.881404238567004	2.68619899612481e-55
ARMC8	blue	0.881354190166346	2.7748567249177e-55
ZDHHC17	blue	0.881160267326172	3.14646658685748e-55
IBTK	blue	0.881119596378837	3.23041636294517e-55
TOMM20	blue	0.881039043435892	3.40325961940818e-55
CRBN	blue	0.880914897733485	3.68765079244112e-55
NSL1	blue	0.880753558819642	4.09250001231331e-55
SP3	blue	0.880639894474891	4.40372810573069e-55
SUPT16H	blue	0.880617415945148	4.46798585157431e-55
ZNF12	blue	0.88057268446709	4.59861940867226e-55
SPOPL	blue	0.879900866901504	7.07942538902701e-55
USP1	blue	0.879422001116972	9.61325628432675e-55
SMARCE1	blue	0.879112707298339	1.17055366414952e-54
TAF2	blue	0.878946750008177	1.30071616867207e-54
NSMAF	blue	0.878884348512442	1.35326568539913e-54
UBA2	blue	0.878860857958501	1.37358523958314e-54
MIB1	blue	0.878647568827383	1.57240157041642e-54
ACAP2	blue	0.87858983092458	1.63093562840943e-54
PTEN	blue	0.878521949025443	1.70250590230377e-54
SRPK2	blue	0.878480340669487	1.7478967354207e-54
NUP160	blue	0.878467554400211	1.76208354943337e-54
YWHAZ	blue	0.878267308020186	1.99966184151519e-54
PPIL4	blue	0.878230783105297	2.04628138678697e-54
C1orf27	blue	0.878136219208273	2.17201803444262e-54
CYB5B	blue	0.878074825406082	2.25769737289535e-54
FAM204A	blue	0.87799896315058	2.36818291914086e-54
ARHGAP12	blue	0.877552947420303	3.13421318136207e-54
ZNF800	blue	0.87752825911831	3.18311140213841e-54
FAM13B	blue	0.877411784018469	3.42414094279783e-54
SF3B1	blue	0.877082452292404	4.20734280188157e-54
EPC1	blue	0.876978488312871	4.48946127030809e-54
COL4A3BP	blue	0.876969152688146	4.51568895173286e-54
FBXO38	blue	0.876882000884676	4.76793906271364e-54
MAP3K7	blue	0.876549324388113	5.86513155181726e-54
CLCN3	blue	0.876353792484319	6.62251936712062e-54
KIFAP3	blue	0.87625155144303	7.05614549848779e-54
STYX	blue	0.876151408486341	7.5079767515027e-54
RSBN1	blue	0.875914246330245	8.69493757419972e-54
FRS2	blue	0.875842600838269	9.08860771166266e-54
RNF139	blue	0.875745590488957	9.64978507373438e-54
AKAP11	blue	0.875608987942265	1.04983358015318e-53
KLHL9	blue	0.875591246402748	1.06138063836311e-53
PHIP	blue	0.875372553868905	1.21442694409879e-53
RALGAPA1	blue	0.875208236023915	1.34355030046883e-53
SMAD5	blue	0.874741485511595	1.78881789677890e-53
MATR3	blue	0.874645966372585	1.89646543790955e-53
UBE2K	blue	0.874561826656803	1.99656334345239e-53
PPIP5K2	blue	0.874482229089035	2.09604476065806e-53
ATAD1	blue	0.874430114296553	2.16380919644332e-53
ZMYM4	blue	0.874394559599144	2.21127559396805e-53
TRIM33	blue	0.874152642355389	2.56264221974765e-53
AL833455	blue	0.874125131627848	2.60593021141456e-53
RAB11A	blue	0.873859818658508	3.06219815069683e-53
U2SURP	blue	0.873732799133945	3.30768197286494e-53
MIER1	blue	0.8733093793079	4.27467634159197e-53
TBC1D15	blue	0.87328293949268	4.34355057572232e-53
PHC3	blue	0.873118142825267	4.79817821388528e-53
KLHL28	blue	0.873101038538691	4.84796999042906e-53
TCEA1	blue	0.872962350235877	5.27096729576101e-53
CREBRF	blue	0.872788758857611	5.8519926557638e-53
ZMYND11	blue	0.872498658866982	6.96704499356768e-53
CDC5L	blue	0.872497166249266	6.97329208954414e-53
ATRX	blue	0.872445300942905	7.19382940340903e-53
FAM179B	blue	0.87221891432919	8.23975460377961e-53
STX7	blue	0.871959731994706	9.62212614079169e-53
SCAF8	blue	0.871908714141386	9.92001602092178e-53
ZNF189	blue	0.871657335636987	1.15258545089016e-52
DENND6A	blue	0.8713800855697	1.35950571959948e-52
SOS2	blue	0.871324901162273	1.40486329932512e-52
GPBP1L1	blue	0.87117122121195	1.53918870159907e-52
AP3M1	blue	0.871097045985499	1.60847714679771e-52
TAX1BP1	blue	0.871051820390908	1.65222290554082e-52
BBX	blue	0.871036158389571	1.66764421643916e-52
CCNT2	blue	0.870974466948094	1.72978010427816e-52
FMR1	blue	0.870828811129246	1.88568627512737e-52
VAPA	blue	0.870766571070162	1.95645780540654e-52
ATP7A	blue	0.870248328911977	2.65694060813578e-52
DNAJB14	blue	0.870023063516337	3.03372693229502e-52
PCNXL4	blue	0.869762686249993	3.53520398950651e-52
CLN5	blue	0.869719791614081	3.62531510797529e-52
BRWD1	blue	0.86953950486344	4.02946804458433e-52
PPP2R5E	blue	0.869505211443158	4.11122514945886e-52
FAM172A	blue	0.869467423972622	4.20320682494731e-52
ZNF207	blue	0.869453735666004	4.2370248376827e-52
AFF4	blue	0.869448526529804	4.24996475427563e-52
SMAD2	blue	0.869432942493402	4.28890984582622e-52
NEMF	blue	0.869160083538183	5.03068829280978e-52
SACM1L	blue	0.869067506610892	5.31004070566875e-52
DYRK1A	blue	0.86896681759831	5.63124719905255e-52
WAPAL	blue	0.868686523286629	6.62976520900928e-52
MED23	blue	0.86850113233445	7.38411787476313e-52
GTF3C3	blue	0.868459200311178	7.56613625816675e-52
HBP1	blue	0.868413962524889	7.76746587971411e-52
FASTKD2	blue	0.868347010202047	8.07516462754097e-52
RANBP2	blue	0.868331642633279	8.14746899994773e-52
TSN	blue	0.868143770648837	9.08471380250865e-52
NF1	blue	0.86784733190209	1.07839795543802e-51
EXOC1	blue	0.867783269917515	1.11904682113597e-51
FNIP1	blue	0.867704591748206	1.1710414482463e-51
TOR1AIP2	blue	0.867695109751394	1.17746627104123e-51
KIAA1430	blue	0.867456707682853	1.35092802135906e-51
DYNC1I2	blue	0.867425874272786	1.37512716805118e-51
DHX29	blue	0.867363017884329	1.42579029523881e-51
CAPRIN1	blue	0.867255649875717	1.51662022895599e-51
DNAJC13	blue	0.867171645785161	1.59164151857733e-51
YTHDC2	blue	0.867106325681425	1.65249455925552e-51
ATG5	blue	0.86701898962795	1.73745441771907e-51
VPS4B	blue	0.866901415663806	1.85866411942344e-51
TBC1D23	blue	0.866783752958353	1.98830297232961e-51
RALGAPB	blue	0.866765267565063	2.0094643914298e-51
JAK1	blue	0.866626174292815	2.1759755511069e-51
GOLGA7	blue	0.866475009514243	2.37237932543453e-51
FER	blue	0.866474076004837	2.37364492518158e-51
SMARCAD1	blue	0.866324221687874	2.58568115465046e-51
PRPF4B	blue	0.866238512492732	2.71523839524083e-51
TRIP12	blue	0.866101109384201	2.93640937030671e-51
ELP2	blue	0.866090086050067	2.95490383820279e-51
FAM73A	blue	0.866062627163037	3.00147392869303e-51
SEC62	blue	0.866033418000058	3.0518067670605e-51
ANKRD12	blue	0.866010260803325	3.09230148247872e-51
ZBTB11	blue	0.86599354433354	3.12186213052632e-51
SNX14	blue	0.865755840504051	3.57361642603772e-51
SMEK1	blue	0.865670277525248	3.75152462923166e-51
PUM1	blue	0.865656895161615	3.78012868842809e-51
MTMR9	blue	0.865628999723117	3.84044661276442e-51
MTX3	blue	0.865489474238074	4.15667657366257e-51
CNOT2	blue	0.865337452198342	4.53048555940446e-51
RAB14	blue	0.865317746753979	4.58130378160451e-51
HEATR5B	blue	0.865167903772378	4.9865604611701e-51
VPS36	blue	0.865103631875514	5.17103225199525e-51
ZMYM2	blue	0.86485181941688	5.96085897671921e-51
SEC22C	blue	0.864793230417972	6.16104036690691e-51
RPRD1A	blue	0.864627605002512	6.76348031956565e-51
DCUN1D1	blue	0.864597357783521	6.87960776855843e-51
FAR1	blue	0.864432187507091	7.54927802401078e-51
DDHD2	blue	0.86417670895378	8.71364302413082e-51
SLC30A6	blue	0.86388744232322	1.02466040834726e-50
M55536	blue	0.863856599384343	1.04249664677985e-50
LATS1	blue	0.863597835175811	1.20470595986399e-50
UBE4A	blue	0.863322437921712	1.40469837849211e-50
SPTLC1	blue	0.863235271634192	1.47456766711125e-50
CEP350	blue	0.863007076885089	1.67411774615794e-50
ESCO1	blue	0.862984616819045	1.69514143145505e-50
SMARCA5	blue	0.862769859143305	1.90977211935364e-50
SLC35A3	blue	0.862663104250101	2.02621857015972e-50
TRIP11	blue	0.862487564526167	2.23309002717482e-50
SLK	blue	0.862002399328182	2.91939461613144e-50
RNF6	blue	0.861889148737082	3.10739701330156e-50
NUP153	blue	0.861838445068368	3.19538877726166e-50
USP16	blue	0.861808855364683	3.24786929402209e-50
DDX50	blue	0.861789392545389	3.28285097880385e-50
PPP2R5C	blue	0.86169255482077	3.4625007012297e-50
PANK3	blue	0.861626088425992	3.59138029290205e-50
CENPC1	blue	0.861439712106694	3.9785260985376e-50
SYNCRIP	blue	0.861424638920243	4.01157713185119e-50
APPL1	blue	0.861271163559552	4.36389571460017e-50
RABEP1	blue	0.861150154492174	4.66303761956903e-50
ATG12	blue	0.861138909916337	4.69184035325861e-50
EFCAB14	blue	0.861028773278292	4.983388114365e-50
VPS13C	blue	0.861012190807276	5.02880411607832e-50
TMEM87A	blue	0.860661148891195	6.09190526858463e-50
ACTR10	blue	0.860586886071563	6.3437144422171e-50
ZBTB33	blue	0.860280397475501	7.4960694387705e-50
HNRNPK	blue	0.860190669916661	7.87087693786392e-50
C3orf17	blue	0.860041447226075	8.53552051332648e-50
HCFC2	blue	0.860035555248396	8.56286899408416e-50
ZBTB1	blue	0.860001228507687	8.72392766689592e-50
MBNL1	blue	0.859951744544337	8.9613706461489e-50
ZNF770	blue	0.859763960270989	9.92180786209124e-50
SAMD8	blue	0.859601008817817	1.08369713824224e-49
PARG	blue	0.8589394441303	1.54873423756051e-49
DHX15	blue	0.858926963696581	1.55917436991801e-49
ZNF268	blue	0.858859703086535	1.61664496000412e-49
RAB5A	blue	0.858850084368369	1.62503248963496e-49
KIF5B	blue	0.85884380929962	1.63052745881918e-49
ERBB2IP	blue	0.8587019388886	1.75976621994398e-49
KCTD20	blue	0.858663342985702	1.79663933406811e-49
UFL1	blue	0.858524909120935	1.93526730462079e-49
CDC73	blue	0.858267069773707	2.22214647328281e-49
KIAA0196	blue	0.858261686195691	2.22856268794349e-49
RBBP7	blue	0.8581884930764	2.31762841064394e-49
FAM35A	blue	0.858142282686372	2.37565727864056e-49
ZNF302	blue	0.85793728014786	2.65084076623542e-49
AP1G1	blue	0.857911339759171	2.68782791535756e-49
RLIM	blue	0.857906461075236	2.69484080934108e-49
TMEM50B	blue	0.857878672796975	2.73513052057536e-49
THAP5	blue	0.857869943109066	2.74790966224385e-49
SS18	blue	0.857710702416357	2.99161930578696e-49
POLR2B	blue	0.8575372772694	3.28130363312957e-49
SERINC3	blue	0.85727920833881	3.76425924385046e-49
MPP5	blue	0.857213186936246	3.89867067603059e-49
LIN7C	blue	0.857185954958356	3.95547976323653e-49
UBR2	blue	0.857185897462953	3.9556005643119e-49
CEBPG	blue	0.857060082960134	4.22884572718037e-49
XPO1	blue	0.856832075359062	4.77225391947427e-49
TOR1AIP1	blue	0.856715640689839	5.07573662938998e-49
CHD9	blue	0.856678786153072	5.1757023065974e-49
PHF20L1	blue	0.856063705773486	7.16116100345256e-49
SLC30A9	blue	0.855994419181637	7.42723364290411e-49
RAB3GAP1	blue	0.855902000244381	7.79735782400585e-49
DNAJA2	blue	0.855836016109167	8.07267962698316e-49
BIRC6	blue	0.855701352916905	8.6646384912812e-49
PURB	blue	0.855639067505779	8.95271218126311e-49
TMEM181	blue	0.85559158917626	9.17862374413128e-49
ANGEL2	blue	0.855545097074521	9.40528465618437e-49
RB1CC1	blue	0.855515898587843	9.55044583471034e-49
SLAIN2	blue	0.855345047019236	1.04451818937648e-48
KIAA1143	blue	0.855224678939118	1.11246507601077e-48
YPEL5	blue	0.855054869530599	1.21578585793389e-48
ATMIN	blue	0.855046259261472	1.22126953364783e-48
TTC17	blue	0.854759993392063	1.41813916046704e-48
VPS13B	blue	0.854747913691749	1.42710100608603e-48
SLC35F5	blue	0.854730206900698	1.44033851794651e-48
SH3GLB1	blue	0.854655823953941	1.49728147890344e-48
VPS26A	blue	0.8545929861636	1.54711079612336e-48
BCAP29	blue	0.854568517614701	1.56695300671672e-48
PRPF40A	blue	0.854517524721937	1.60911404730278e-48
COMMD2	blue	0.854513784150087	1.61225040991181e-48
UHMK1	blue	0.854307147749345	1.79519727359434e-48
VCPIP1	blue	0.854266198959493	1.83380880703112e-48
NBR1	blue	0.854177734396106	1.92003999546106e-48
IPO8	blue	0.854139886827547	1.9581414791315e-48
XPR1	blue	0.853903139283046	2.21396493020668e-48
SEPT7	blue	0.853787232915849	2.35095317253688e-48
PIAS1	blue	0.85371981101205	2.43444652177756e-48
MCMBP	blue	0.853634218609322	2.54466265124074e-48
YME1L1	blue	0.853491009488066	2.74016999741068e-48
NUP205	blue	0.853460749164325	2.78333768731833e-48
ZHX1	blue	0.853423571095278	2.83729231462589e-48
HMGB1	blue	0.85341371190729	2.85177254108563e-48
HIAT1	blue	0.853276069048785	3.06170034136761e-48
TMEM168	blue	0.853259427098536	3.08809215622767e-48
LMBR1	blue	0.85309680433595	3.35808200053801e-48
TMEM30A	blue	0.853066719479899	3.41051996201416e-48
PICALM	blue	0.85300610842695	3.51862797646826e-48
MRE11A	blue	0.85285615177683	3.80082435367924e-48
ESD	blue	0.852767626158929	3.97776747564384e-48
KIAA2026	blue	0.852651410347182	4.22243150582163e-48
CHURC1	blue	0.852517261252374	4.5233307425606e-48
STX17	blue	0.852467602792758	4.63999418382349e-48
UBQLN1	blue	0.85246518703573	4.64574458279144e-48
SKIV2L2	blue	0.852387630509485	4.83413728191583e-48
UCHL5	blue	0.852371083324047	4.87529624224134e-48
CRYBG3	blue	0.852348296121319	4.93254225719998e-48
ABHD13	blue	0.85204310968491	5.76617731280213e-48
CCNH	blue	0.85177113241812	6.62517120236333e-48
C16orf72	blue	0.851640830757206	7.08023789568034e-48
HIPK3	blue	0.851579840878152	7.30369160400341e-48
IMPACT	blue	0.851415143010316	7.942425408114e-48
KIAA0947	blue	0.851307119150156	8.39094159130096e-48
DDX18	blue	0.851179657305425	8.9523468208212e-48
FGD5-AS1	blue	0.850896148111917	1.03371995859109e-47
PRKRIR	blue	0.850672296090045	1.15779855901944e-47
PPP2CB	blue	0.850374443757353	1.34589951832278e-47
PWP1	blue	0.850369964158969	1.34894685535777e-47
SREK1IP1	blue	0.849858085005449	1.74589881778423e-47
CD2AP	blue	0.849833666473474	1.76747227821827e-47
TMEM167B	blue	0.849807497101067	1.7908842650852e-47
TMX3	blue	0.849527853818483	2.06095554333872e-47
MFF	blue	0.849433591019333	2.16074293439093e-47
ATG2B	blue	0.849417002597976	2.17878971667085e-47
ANAPC1	blue	0.849411632270895	2.18466394059437e-47
USP7	blue	0.849298978822572	2.31154877320414e-47
RAB2A	blue	0.849297530962848	2.31322591967876e-47
FRYL	blue	0.84907513661554	2.58560229650931e-47
DDX6	blue	0.849073560281992	2.58764149816664e-47
VEZT	blue	0.848756140679933	3.03227566421866e-47
DNAJC21	blue	0.848498253944649	3.44827008898106e-47
GOLGB1	blue	0.848417001543801	3.59063224871478e-47
DCTN4	blue	0.848381729550368	3.65422073618409e-47
ASH1L	blue	0.848280171393294	3.84357354113028e-47
SLC39A9	blue	0.848279812419984	3.84425969621527e-47
UTP20	blue	0.848249244607932	3.90313312540263e-47
YY1	blue	0.848189122497922	4.02153229445658e-47
INTS8	blue	0.847758849956304	4.97860985066087e-47
BLZF1	blue	0.847611341011923	5.35584285161911e-47
PPP6C	blue	0.847331725564093	6.14982982915094e-47
SRSF10	blue	0.847281453703335	6.30440396214657e-47
TOPBP1	blue	0.847142625598849	6.75143244419899e-47
DICER1	blue	0.847082280900111	6.95535051953065e-47
ZNF654	blue	0.846987684340137	7.2872904377016e-47
GOLPH3	blue	0.846950252227986	7.42290854430457e-47
CRK	blue	0.846660727335932	8.55935836015953e-47
SLC25A46	blue	0.846435113335466	9.56231188615139e-47
ZBED6	blue	0.846424689671991	9.6113483642335e-47
ZNF638	blue	0.846374840886431	9.84930167840886e-47
DOCK11	blue	0.846305516010805	1.01899017319698e-46
IMPAD1	blue	0.846251907697276	1.04612190488484e-46
DDX46	blue	0.845665469198128	1.39360970067794e-46
RAB18	blue	0.84562583249235	1.42082710715675e-46
KRR1	blue	0.845418850383957	1.57169362056868e-46
ANKRD17	blue	0.845380999685763	1.60094159800238e-46
FOXJ3	blue	0.845262715725436	1.69584246377169e-46
FAM135A	blue	0.845212159420614	1.73807600059641e-46
PCNP	blue	0.845096765315058	1.83839502187141e-46
ZNF146	blue	0.845081444381187	1.85213639374403e-46
ZC3H7A	blue	0.845007816173368	1.91959857329269e-46
SCP2	blue	0.844754547346019	2.17067573147414e-46
CDC40	blue	0.844650630180263	2.28281755743025e-46
REV1	blue	0.844589643535962	2.35126951564282e-46
ZFP91	blue	0.844587323989028	2.35391253941197e-46
OSBPL9	blue	0.844453839901026	2.51104688445559e-46
EXOC5	blue	0.844399332998771	2.57814350173417e-46
WDR26	blue	0.844368923692957	2.61634116105132e-46
SLC35A5	blue	0.844324010296066	2.67377988449408e-46
PCM1	blue	0.843938771860038	3.22031782878631e-46
AP5M1	blue	0.843731072332448	3.55923331497674e-46
RNF103	blue	0.843657239774074	3.68798751653259e-46
TAB2	blue	0.843617330307595	3.7594841766195e-46
PRKAA1	blue	0.843451333998997	4.07180573275097e-46
ZNF25	blue	0.843434450846763	4.10496884582593e-46
GTF2H1	blue	0.843403474453852	4.16650851739902e-46
SRSF1	blue	0.843319794436653	4.33733426351741e-46
MCFD2	blue	0.843244968044637	4.49591939575766e-46
BTF3L4	blue	0.843084220229656	4.85617822042465e-46
PAPD4	blue	0.843049427446351	4.93782094289901e-46
USP47	blue	0.842998933987796	5.05871705248183e-46
UBXN4	blue	0.842907921993318	5.28403719506276e-46
RICTOR	blue	0.842671820814493	5.91569562469998e-46
INO80D	blue	0.84259814007233	6.12764094534011e-46
ZNF518A	blue	0.842471654376701	6.50906490530013e-46
RC3H2	blue	0.842418025455919	6.67776197646586e-46
ATP2C1	blue	0.842337348946222	6.93968755644321e-46
AIDA	blue	0.842055332218126	7.93733912384346e-46
C5orf24	blue	0.841985900029677	8.20388181507858e-46
KIDINS220	blue	0.841962219761048	8.29678959147254e-46
OCIAD1	blue	0.841860411045379	8.70818088106885e-46
MIA3	blue	0.841742515081961	9.20973817359648e-46
PIAS2	blue	0.841674582882773	9.51155338838074e-46
KIAA1731	blue	0.841567074207716	1.00092326614139e-45
PAFAH1B2	blue	0.841407811103162	1.07940000133762e-45
MAPK1	blue	0.841309315071317	1.13093608300436e-45
ZNF280D	blue	0.841258399515246	1.1585196239255e-45
RAB22A	blue	0.841237851525797	1.16983832213283e-45
GINM1	blue	0.84122184837394	1.17872894765142e-45
CCDC132	blue	0.841163879429515	1.21149479477787e-45
FKTN	blue	0.841154181748824	1.2170631705815e-45
MAP3K2	blue	0.84107943622614	1.26083651977029e-45
HNRNPR	blue	0.841003913015107	1.30664028775944e-45
HELZ	blue	0.840938817351998	1.34743274518063e-45
SYPL1	blue	0.84092204970616	1.35814190974166e-45
PLRG1	blue	0.840920182113029	1.35933988309198e-45
SNW1	blue	0.84075082906915	1.47241283804698e-45
TLK1	blue	0.840746983089839	1.47508548722965e-45
SLC30A5	blue	0.840727622801456	1.48861211262297e-45
NUFIP2	blue	0.84070829074997	1.50224094873246e-45
CCSER2	blue	0.840686205389637	1.51796133679571e-45
CSNK1A1	blue	0.8406284122709	1.55986972951949e-45
WDR33	blue	0.84050524685486	1.65302321423048e-45
HECTD1	blue	0.840406609834291	1.73155957403332e-45
DHX9	blue	0.840192390427392	1.91500704419428e-45
PJA2	blue	0.840142104280681	1.96077137137778e-45
PTP4A2	blue	0.840120553593995	1.98071250135127e-45
TNKS2	blue	0.839965382292222	2.13031490462706e-45
DNM1L	blue	0.839426961620093	2.74099023841773e-45
BDP1	blue	0.839257079473148	2.96730082301954e-45
CLASP2	blue	0.839249990418761	2.97713445459238e-45
KRIT1	blue	0.839059605230078	3.25357871461539e-45
SCAMP1	blue	0.838999193357866	3.34647324563162e-45
AP3B1	blue	0.838931420206528	3.45379969801839e-45
RBM17	blue	0.838917854915925	3.47568571288375e-45
ROCK1	blue	0.838896524207188	3.51037700239664e-45
RYK	blue	0.838857906789977	3.57405269776427e-45
RAD50	blue	0.838797860304343	3.67532978914055e-45
DOCK7	blue	0.838771504575549	3.72067059114012e-45
LMBRD1	blue	0.838277467442365	4.68014548530183e-45
STXBP3	blue	0.838209816923501	4.82922127064057e-45
DENND4C	blue	0.838171355655869	4.91605113526635e-45
IL6ST	blue	0.83808905466968	5.10705372689748e-45
TMF1	blue	0.837590686830189	6.43005309562942e-45
RBMX	blue	0.837479217202851	6.76932035114959e-45
VPS35	blue	0.837348414720697	7.18996822981459e-45
N4BP2L2	blue	0.837096683485398	8.07326406978659e-45
GNAQ	blue	0.837072445815047	8.16375288059119e-45
ELMOD2	blue	0.837065047133931	8.19157363314802e-45
AZIN1	blue	0.83677185142232	9.37255425166858e-45
DR1	blue	0.83661924689354	1.00520753540441e-44
REEP5	blue	0.836614634195597	1.00733532884554e-44
PPHLN1	blue	0.836518911260284	1.05250663969879e-44
RNF19A	blue	0.836428081064565	1.09721186643219e-44
ARL2BP	blue	0.836128327991598	1.25843672324988e-44
SDAD1	blue	0.835887747472164	1.40453245029979e-44
ZNF84	blue	0.835428332700576	1.73143767092658e-44
PPP3R1	blue	0.835278511165563	1.8534545843054e-44
WDR11	blue	0.835170368422229	1.94675412937907e-44
SMURF2	blue	0.835051956848305	2.05422439397098e-44
TFAM	blue	0.8350103721414	2.09333669397334e-44
COG3	blue	0.834936565733591	2.16456978013623e-44
BIRC2	blue	0.834760862360616	2.3438983970364e-44
ZNF655	blue	0.834527998774447	2.60428759923937e-44
POLR2M	blue	0.834110006567396	3.1450875773514e-44
TM7SF3	blue	0.834094776895642	3.1667522026781e-44
MAPK14	blue	0.834019419191263	3.27613315755245e-44
RBM39	blue	0.834011261018305	3.28819565843244e-44
PRPF39	blue	0.833741630889294	3.71245099247692e-44
USP14	blue	0.833637212469071	3.89085849317351e-44
RMDN1	blue	0.833555903748384	4.03560678919356e-44
CSNK1G3	blue	0.833514359021484	4.11160090259904e-44
NR2C2	blue	0.833264620173052	4.59905182088685e-44
LANCL1	blue	0.833142862820818	4.85692539206062e-44
UBE2W	blue	0.833064391747939	5.03061666396784e-44
IKBKAP	blue	0.832901779753528	5.41026023274387e-44
TTC21B	blue	0.83289200289057	5.43396455226822e-44
ZFP90	blue	0.832552040519357	6.32499896518572e-44
AK025140	blue	0.832538989788689	6.3619316780194e-44
DCUN1D4	blue	0.832468384683939	6.56545396366931e-44
TCF12	blue	0.832420521447444	6.70705609853778e-44
SENP5	blue	0.832407592449435	6.74581958101374e-44
UBXN7	blue	0.832238519839691	7.27350903966533e-44
CDC16	blue	0.832152439054101	7.55759130219766e-44
FPGT	blue	0.832014344954161	8.03632110127169e-44
WDR75	blue	0.831907946902315	8.4254342008028e-44
RFWD2	blue	0.831883209454644	8.51852889188538e-44
MSH6	blue	0.83176528206152	8.97644321678405e-44
ARHGAP5	blue	0.831750825562417	9.03422057142653e-44
SUZ12	blue	0.831652795894007	9.43579113996652e-44
XIAP	blue	0.831607817666154	9.6258771859157e-44
C3orf38	blue	0.831498145791166	1.01053279560577e-43
DHX40	blue	0.83124302739117	1.13135229232544e-43
RNF169	blue	0.831002544426589	1.25821968024799e-43
CLINT1	blue	0.830986862487853	1.26696307757312e-43
MTMR10	blue	0.830919855937696	1.30500148272188e-43
RRN3	blue	0.830903349286821	1.31454340348159e-43
CALM1	blue	0.830569516146882	1.52296291718768e-43
WDR7	blue	0.830545760469417	1.53897718139598e-43
FGFR1OP2	blue	0.830347321458479	1.6793939182117e-43
TMCO1	blue	0.830255349742688	1.74868306388504e-43
NHLRC2	blue	0.830235524042286	1.76398420409703e-43
CNST	blue	0.830199352976922	1.79224100771498e-43
PARN	blue	0.830126100148775	1.85083892616248e-43
HEATR1	blue	0.830095947408816	1.87550405028031e-43
PRKAR1A	blue	0.829996003290348	1.95959712636604e-43
PNRC2	blue	0.829975242187969	1.97752592817888e-43
ZNF254	blue	0.829969455458921	1.98255194488669e-43
BRD7	blue	0.829906846634631	2.03774144936774e-43
ZFAND6	blue	0.829891069963877	2.05188560026596e-43
GCC2	blue	0.829878423373929	2.06329336032581e-43
MCTS1	blue	0.829836294848814	2.10174767088251e-43
USPL1	blue	0.829787519431089	2.14715167442706e-43
CLOCK	blue	0.82972652712742	2.2052896814639e-43
CSE1L	blue	0.829699238789356	2.23180051372675e-43
RBM12	blue	0.829689261045235	2.24157214916194e-43
ZBED5	blue	0.829509657060496	2.42484963768711e-43
RAB6A	blue	0.829103401513051	2.89563015493963e-43
CDK13	blue	0.828995934543677	3.03454356541408e-43
UTP14C	blue	0.828992656152921	3.03888286470127e-43
RNF38	blue	0.828929810917214	3.12325690113211e-43
USP9X	blue	0.828925395938557	3.12927031940294e-43
LAMTOR3	blue	0.828749565006783	3.37826102462344e-43
ARL6IP5	blue	0.828180385629439	4.32580975931627e-43
ZNF780A	blue	0.828174408241128	4.33703512551559e-43
HNRPDL	blue	0.828158367916444	4.36730041969155e-43
DOPEY1	blue	0.828123150442998	4.43448140111434e-43
TMOD3	blue	0.82810058776292	4.47805601504759e-43
DYM	blue	0.828011250880201	4.65476955770176e-43
DDX1	blue	0.828008100690099	4.66112461808958e-43
MAPK1IP1L	blue	0.827809598899375	5.07929274034625e-43
RABGAP1	blue	0.827728235482567	5.26118278059576e-43
KDM5A	blue	0.827541567303164	5.70308228158104e-43
H2AFV	blue	0.827531212217029	5.72863858520411e-43
PAIP1	blue	0.827386190792138	6.09862957955327e-43
COPB1	blue	0.827334985730762	6.23481217342107e-43
CEP57	blue	0.827328991747687	6.25094804532262e-43
NCBP2	blue	0.827328584910831	6.25204474447173e-43
ATP6V1C1	blue	0.827151825927647	6.74690872064798e-43
ZMYM6	blue	0.827149787980073	6.7528335351809e-43
SUCLG2	blue	0.827036882485016	7.08921010162997e-43
SSB	blue	0.826932372341064	7.41525678595105e-43
AHCTF1	blue	0.826925297581866	7.43785457419144e-43
YWHAB	blue	0.826789414793435	7.88528626187235e-43
FAM126A	blue	0.826728154650928	8.09557521195929e-43
XRCC5	blue	0.826640720486687	8.40531268986563e-43
CCDC47	blue	0.826493632741267	8.95291811073097e-43
MLLT10	blue	0.826258141656972	9.9036697720103e-43
DPY19L1	blue	0.826119638554661	1.05085951441851e-42
RAD23B	blue	0.826028939919005	1.09243020590355e-42
FUBP1	blue	0.825880542817151	1.16396602928307e-42
ZRANB1	blue	0.82579375958091	1.20791835634307e-42
VAMP3	blue	0.825742688305151	1.23454390251554e-42
INTS10	blue	0.825349986176058	1.45953063943847e-42
RANBP6	blue	0.825301656244957	1.48987102969846e-42
GFM1	blue	0.825209390655846	1.54952835437519e-42
SETX	blue	0.824837272085171	1.81495663296319e-42
AKAP10	blue	0.824730585961428	1.8989914955096e-42
ITFG1	blue	0.824680490506104	1.93976198329113e-42
NBAS	blue	0.824667013003902	1.95087713094798e-42
PAXBP1	blue	0.824663123075439	1.95409687823197e-42
XPOT	blue	0.824545558601989	2.05391515900703e-42
CIAO1	blue	0.824348552536709	2.23255973004649e-42
ARFIP1	blue	0.824326214275375	2.25375777356742e-42
ARID4B	blue	0.824213837924523	2.36344252344053e-42
OSBPL8	blue	0.82412984614097	2.44884031389639e-42
GLS	blue	0.823969359449853	2.62055085017577e-42
TMEM230	blue	0.823830251544948	2.77894426991343e-42
DDX5	blue	0.823491270895416	3.2054860389231e-42
ANO6	blue	0.823472961218939	3.23027678191008e-42
ACBD5	blue	0.82337987325525	3.35926548854326e-42
TSNAX	blue	0.823233761833318	3.57202685722428e-42
SMC5	blue	0.823218265998536	3.59535518594041e-42
FBXW2	blue	0.823194673673185	3.63116089758675e-42
RPS6KC1	blue	0.823180903741706	3.6522213984372e-42
SCFD1	blue	0.82287560483904	4.15132754642537e-42
SLC44A1	blue	0.822709687434356	4.45015129072614e-42
CUL3	blue	0.822627081951741	4.60672894358745e-42
C6orf120	blue	0.822608620703571	4.64245705415272e-42
UPF2	blue	0.822518560296694	4.82070244075472e-42
UBE3A	blue	0.822353580611446	5.16488090886471e-42
HSD17B12	blue	0.822325737359305	5.22530741981543e-42
CNOT6	blue	0.822270306680699	5.34768569741631e-42
SEC63	blue	0.822224829524427	5.45019348444768e-42
USP25	blue	0.822010913588574	5.95892934136111e-42
CASD1	blue	0.821938988238166	6.14027295995819e-42
HIPK1	blue	0.821434768729802	7.57344958598393e-42
PCF11	blue	0.821381429676202	7.74309597028567e-42
FAM178A	blue	0.821358591688114	7.81687215778592e-42
TIA1	blue	0.821271051982067	8.10613025581327e-42
POLI	blue	0.821234670519255	8.22942400416685e-42
TCP1	blue	0.821229908180252	8.24569927960379e-42
HERC4	blue	0.821181718132071	8.41218248495893e-42
RBAK	blue	0.821157593002615	8.49676730589343e-42
CCDC50	blue	0.821073074988736	8.79975589696551e-42
GOLGA5	blue	0.82101825936492	9.00192774445741e-42
SLC39A10	blue	0.820964869699221	9.20323596530087e-42
UBE2A	blue	0.820737544654815	1.01111738675584e-41
SBF2	blue	0.820721079886448	1.01802589912481e-41
DNAJC10	blue	0.820712655614823	1.02157862843548e-41
TNKS	blue	0.820685200303725	1.03324219552301e-41
PAIP2	blue	0.820540548681829	1.09689306496042e-41
AK022030	blue	0.820396959750088	1.16389183858423e-41
GPR180	blue	0.820260790509576	1.2311450859016e-41
RBBP4	blue	0.819911869399333	1.42144228736591e-41
VAMP7	blue	0.819883181026417	1.43831963086408e-41
BTBD7	blue	0.81976398390974	1.51058219470165e-41
PSMG2	blue	0.81968171890732	1.56252855073747e-41
HEATR5A	blue	0.819651738808543	1.58189368691988e-41
CUL1	blue	0.819649839506183	1.58312843990682e-41
PAN3	blue	0.819641516386802	1.58855057620359e-41
YWHAQ	blue	0.819542761703714	1.65429763423848e-41
C2CD5	blue	0.819522117862611	1.66837646691157e-41
TOX4	blue	0.819511854662261	1.67541968940328e-41
STRN3	blue	0.819416891003402	1.74199422065726e-41
USP32	blue	0.819394848481057	1.75781593893027e-41
SYF2	blue	0.819357337590618	1.78506655911524e-41
NCOA1	blue	0.819273975687609	1.84712525414412e-41
ASNSD1	blue	0.819271005193934	1.84937540664224e-41
SCYL2	blue	0.819202399873135	1.90210179448452e-41
TMEM14C	blue	0.819144033204047	1.94812283060871e-41
LONP2	blue	0.818849064310175	2.19801064590991e-41
CSNK2A1	blue	0.818824793475717	2.21992480524168e-41
LUZP6	blue	0.818657982813118	2.37647066385278e-41
EIF2A	blue	0.818318930614421	2.72891912615457e-41
NUP98	blue	0.818122529123865	2.95612682801742e-41
TOMM70A	blue	0.817784082839869	3.39216448430731e-41
SPIN1	blue	0.817710969887352	3.49437039400372e-41
EFR3A	blue	0.817683619879993	3.53337789426016e-41
HMGN3	blue	0.817553992049062	3.72416887409757e-41
SOCS4	blue	0.817425009659218	3.92407148659495e-41
CCDC82	blue	0.817381796028948	3.99338076183053e-41
WHSC1L1	blue	0.817363245070949	4.02350277093885e-41
ANKHD1	blue	0.817360017931782	4.02876562057941e-41
CAST	blue	0.817072704030318	4.52553038238987e-41
NCBP1	blue	0.817032733239334	4.59925622338585e-41
RAP2C	blue	0.816974808558909	4.70820154296825e-41
MON2	blue	0.816876954884937	4.89804746087465e-41
UBE3C	blue	0.816861277612911	4.92915567572921e-41
DECR1	blue	0.816614493540226	5.44527565547332e-41
VTA1	blue	0.816575628715335	5.53126854042826e-41
CCNDBP1	blue	0.81600027215635	6.97229777182915e-41
ARFGEF2	blue	0.815935066139034	7.15730165053432e-41
HLTF	blue	0.815766206239731	7.65916307255939e-41
PTGES3	blue	0.815400997040356	8.86611621728572e-41
BUB3	blue	0.815375564433565	8.95681990946795e-41
ZFX	blue	0.815316934044767	9.16941748820619e-41
CACUL1	blue	0.815237648768539	9.46483358856865e-41
GLCE	blue	0.81508749442027	1.00502180413953e-40
UHRF2	blue	0.815003943803399	1.03912360789412e-40
GOLGA4	blue	0.814892585385086	1.08635247518821e-40
TIAL1	blue	0.814801614899889	1.1264981344874e-40
NBN	blue	0.814528296802658	1.25611070154382e-40
TBRG1	blue	0.814416612401807	1.31320433150172e-40
MED21	blue	0.814403294484606	1.32018078784852e-40
ELK4	blue	0.814039601390815	1.52546303059409e-40
SYAP1	blue	0.813814473162828	1.66796397216398e-40
FAM8A1	blue	0.813733760545543	1.72218175028263e-40
UBA3	blue	0.813719013405191	1.73227382013283e-40
HDAC2	blue	0.813564367768806	1.8416752178642e-40
VEZF1	blue	0.813541376752384	1.85851044517256e-40
TPP2	blue	0.813497223029297	1.89126822475129e-40
SPG11	blue	0.813491212264186	1.8957713744393e-40
KIAA1033	blue	0.81327426330329	2.0655680645784e-40
COPS5	blue	0.813231022856716	2.10115827816033e-40
UFSP2	blue	0.813051025608873	2.25591249470876e-40
GSPT1	blue	0.813043940976456	2.26222784498198e-40
SRI	blue	0.813034090487185	2.27103766459033e-40
TMEM33	blue	0.813001157514801	2.30073739409891e-40
ADD3	blue	0.812987148216955	2.31348696555724e-40
AGPS	blue	0.812923233702237	2.37254263128345e-40
AZI2	blue	0.812916720614036	2.37864329363062e-40
ZNF33A	blue	0.812751778521301	2.53839559765714e-40
ZNF160	blue	0.812737698538523	2.552512125754e-40
PDCD4	blue	0.812724872559642	2.56543866674412e-40
INTS6	blue	0.812244784070277	3.09854153829393e-40
CHMP2B	blue	0.812234590341619	3.11096972323734e-40
TAF7	blue	0.811902221254685	3.54422064982958e-40
CPSF6	blue	0.811561154873071	4.05051917346516e-40
ZNF562	blue	0.811559743660443	4.05275536269023e-40
L26953	blue	0.81139862254409	4.3162225004818e-40
BAZ2B	blue	0.81124387333815	4.58512082755338e-40
NFE2L2	blue	0.811234390888311	4.60212396836292e-40
WDFY3	blue	0.811221885308398	4.6246429055163e-40
EIF2S1	blue	0.811030217394974	4.98366871003857e-40
RRM1	blue	0.810954120556449	5.13370205588349e-40
PDCD10	blue	0.810872153189079	5.30028696037364e-40
CD47	blue	0.810727152590154	5.60811178853441e-40
ZNF460	blue	0.810638790872885	5.80425997500346e-40
CNOT7	blue	0.810140868942179	7.04259754975158e-40
LGALS8	blue	0.810118092681185	7.10507528480745e-40
RAPGEF2	blue	0.809969572129999	7.52607859825633e-40
HNRNPU	blue	0.809713734023244	8.30963160522186e-40
CACYBP	blue	0.80969462291866	8.37128696580041e-40
KBTBD2	blue	0.809542647696358	8.87788501068514e-40
GTF2A1	blue	0.809529958251413	8.92152486953911e-40
ARID4A	blue	0.80943281885211	9.26266551606023e-40
FOXN2	blue	0.809432595341875	9.26346507825141e-40
CTR9	blue	0.80940852434435	9.34997312588412e-40
KDM1A	blue	0.80917365499541	1.02369287903577e-39
C11orf58	blue	0.809080540224911	1.06110588701201e-39
SNX3	blue	0.808851147965064	1.15911493019839e-39
SREK1	blue	0.808768682716354	1.19648382511023e-39
SMG1	blue	0.808708710541873	1.22440265218656e-39
SF3A3	blue	0.808574006002468	1.28947133503105e-39
GSK3B	blue	0.808495570524297	1.32891564869264e-39
EPM2AIP1	blue	0.807829643029646	1.71535573848986e-39
UBE2D3	blue	0.807660716388932	1.82981226777395e-39
GNAI3	blue	0.807625701404271	1.85446109289435e-39
RECQL	blue	0.807537444923532	1.9180492092585e-39
SEPT2	blue	0.807426084400934	2.00135438064201e-39
EVI5	blue	0.807261534289222	2.13100945049398e-39
ZRANB2	blue	0.807155754610738	2.21868819140621e-39
DLG1	blue	0.807074014767914	2.28886493705956e-39
EIF5	blue	0.807022383488991	2.33431389389603e-39
ATF6	blue	0.806875756333889	2.46828488442766e-39
HS2ST1	blue	0.806736174102758	2.6028406293657e-39
TMEM106B	blue	0.806659641152485	2.67965683389789e-39
HBS1L	blue	0.806657693352698	2.68164069125732e-39
PCGF5	blue	0.806514215948435	2.83182080145844e-39
ADH5	blue	0.806390182835709	2.96830040442683e-39
FAM20B	blue	0.80637911141744	2.98079308344368e-39
RBM4	blue	0.806375399838031	2.98499270152547e-39
SRP9	blue	0.806354860247085	3.00833860275317e-39
CMPK1	blue	0.806344358369038	3.02034471356433e-39
RRAGA	blue	0.805925780398091	3.53928594948087e-39
TMEM167A	blue	0.80576076306141	3.76717806953015e-39
IFNGR1	blue	0.805748457914923	3.7847392099493e-39
LCOR	blue	0.805745814804097	3.78852179655328e-39
ARCN1	blue	0.805727160014421	3.81532493501012e-39
TMEM245	blue	0.805501344648537	4.15496576183567e-39
IPO9	blue	0.805351830015766	4.39604971616921e-39
CNOT1	blue	0.80525651432389	4.55687567690307e-39
ACP1	blue	0.80521014893851	4.63718859482459e-39
PPM1B	blue	0.805129965215053	4.77938273685854e-39
EIF2S3	blue	0.804989093404714	5.03966783513656e-39
ELF1	blue	0.804829582512134	5.35126555241494e-39
RAB1A	blue	0.804806397894262	5.39810698430015e-39
EXOC2	blue	0.804802925009446	5.40515816261103e-39
MOB4	blue	0.804580202814912	5.87681653243482e-39
RSF1	blue	0.803942448226277	7.46317663572408e-39
PPIG	blue	0.803909918914971	7.55452166053732e-39
MYSM1	blue	0.803675155721256	8.24720307838342e-39
RRAGC	blue	0.80321403676529	9.79471720858888e-39
LARP7	blue	0.803201552190616	9.84036515774556e-39
XRCC6	blue	0.803012388381555	1.05581960583222e-38
SAR1A	blue	0.803007555561858	1.05771951408612e-38
MDFIC	blue	0.802999892463581	1.06073898143492e-38
ARL8B	blue	0.802974202290045	1.07092364957493e-38
SGMS1	blue	0.802898820012254	1.10136735150732e-38
KCMF1	blue	0.802865409168557	1.11513159602136e-38
PIGN	blue	0.80273709914703	1.16958333830349e-38
CPSF2	blue	0.802681690806972	1.1938989204347e-38
RHOQ	blue	0.802564759083627	1.24685876662354e-38
TNPO3	blue	0.80226349810932	1.39419386374921e-38
ALS2	blue	0.80219246112276	1.4313591304822e-38
PPP1R12A	blue	0.802113453116777	1.47384103890312e-38
EXOSC10	blue	0.801723209372094	1.70257239670955e-38
CASK	blue	0.80161958614652	1.76896475106398e-38
TMED7	blue	0.801609256615289	1.77572104621281e-38
TARDBP	blue	0.801606714204827	1.77738786726186e-38
BTAF1	blue	0.801437907640176	1.89157435849979e-38
FAF2	blue	0.801362991952252	1.94453541129884e-38
SKP1	blue	0.801146844874914	2.10565778078974e-38
GFPT1	blue	0.800982090020156	2.23723258816826e-38
RPS6KA3	blue	0.800838993554908	2.35805553455623e-38
STX12	blue	0.800748602174269	2.43766417457103e-38
CLCC1	blue	0.800647035819714	2.53027417754742e-38
CHD1	blue	0.800264080635552	2.91166780822449e-38
SNX5	blue	0.800123559590014	3.06536637953645e-38
ALMS1	blue	0.800036445444166	3.16463175906374e-38
